# Supplementary material for: The highest-cost Medicaid enrollees with sickle cell disease had annual health care expenditures nearing $200 000
Source: Health Aff Sch. 2024 Mar 11;2(4):qxae029. doi: 10.1093/haschl/qxae029 (PMC11034526; doi:10.1093/haschl/qxae029)
Supplement: qxae029_Supplementary_Data [file qxae029_supplementary_data.zip]

Archive with 7 entries (7 files):
- coi_disclosure_Hartzman.docx
- coi_disclosure_Hayashi.docx
- coi_disclosure_Kirby.docx
- coi_disclosure_Munevar.docx
- coi_disclosure_Rayel.docx
- coi_disclosure_Speller.docx
- coi_disclosure_Dietz.docx
